# Supplementary material for: Comprehensive Evaluation of Appreciation of Rhododendron Based on Analytic Hierarchy Process
Source: Plants (Basel). 2024 Feb 19;13(4):558. doi: 10.3390/plants13040558 (PMC10893439; doi:10.3390/plants13040558)
Supplement: Supplementary file 1 [file plants-13-00558-s001.zip]

Archive with 1 entries (1 files):
- plants-2720824-supplementary.xlsx
