# Supplementary material for: Comprehensive Evaluation of Appreciation of Rhododendron Based on Analytic Hierarchy Process
Source: Plants (Basel). 2024 Feb 19;13(4):558. doi: 10.3390/plants13040558 (PMC10893439; doi:10.3390/plants13040558)
Supplement: Supplementary file 1 [file plants-13-00558-s001.zip › plants-2720824-supplementary.xlsx]

## Sheet: morphology
Number	Cultivar	Habitat	Flower type (C1)	Assortment (C2)	Petals (C3)	Flower diameter (C4)	Flower number (C5)	Flower display degree (C6)	Inflorescence (C7)	Flower phenology (C8)	Flowering length (C9)	New leaf color (C10)	Leaf color (C11)	Green leaf stage (C12)	Plant type (C13)	Growth vigor (C14)
B1	Rhododendron ‘Xueqing’	Jinhua City, China	Funnelform	Light grayish yellow	Sleeve-petal flower	5~6	floriferous	Fully revealed	2~3	Spring-summer	15-25d	Yellowish green	Green	Evergreen and colorfast	Loose	General
B2	Rhododendron ‘Changchun No. 4’	Jinhua City, China	Funnelform	Strong pink	Double-petal flower	6~7	floriferous	Mostly revealed	2~3	Spring-summer	25-30d	Yellowish green	Green	Evergreen and colorfast	Tightly	General
B3	Rhododendron ‘Wanzi Qianhong’	Japan	Semi-double	Strong red	Sleeve-petal flower	2~3	floriferous	Fully revealed	2~3	Spring-summer	20-25d	Yellowish green	Colorful	Evergreen and colorfast	Compact	Weak
B4	Rhododendron ‘Shengchun No. 1’	Jinhua City, China	Funnelform	Slightly desaturated pink	Single-petal flower	7~8	Relatively large	Mostly revealed	5	Summer	25-30d	Yellowish green	Green	Evergreen and colorfast	Tightly	General
B5	Rhododendron pulchurum ‘YuanYangJin’	Japan	Funnelform	Light grayish pink and white chimera	Sleeve-petal flower	6~7	Relatively large	Partially revealed	3~5	Spring-summer	20-25d	Yellowish green	Green	Evergreen and colorfast	Tightly	General
B6	Rhododendron ‘Chunbo’	Jinhua City, China	Funnelform	Dark red and light pink	Single-petal flower	6~7	Relatively large	Mostly revealed，	1~3	Spring	25-30d	Yellowish green	Green	Evergreen and colorfast	Tightly	General
B7	Rhododendron ‘White changchun’	Jinhua City, China	Bowl-shaped	White	Double-petal flower	4~5	Relatively large	Fully revealed	1~3	Spring	15-25d	Yellowish green	Green	Evergreen and colorfast	Tightly	General
B8	Rhododendron ‘Big qinglian’	Japan	Semi-double	White gradient Dark moderate magenta	Sleeve-petal flower	4~5	Relatively large	Mostly revealed	3~5	Spring	25-30d	Yellowish green	Green	Evergreen and colorfast	Tightly	Strong
B9	Rhododendron grande Wight	Taiwan, China	Bell-shaped	White or pink	Single-petal flower	6~7	Relatively large	Mostly revealed	3~5	Spring	20-25d	Yellowish green	Green	Evergreen and colorfast	Tightly	Weak
B10	Rhododendron ‘Danzhuang’	Jinhua City, China	Semi-double	Very soft magenta	Sleeve-petal flower	4~5	floriferous	Partially revealed	5	Spring	30-40d	Yellowish green	Green	Evergreen and colorfast	Compact	Strong
B11	Rhododendron ‘Shengchun No. 1’	Jinhua City, China	Funnelform	Slightly desaturated magenta	Double-petal flower	7~8大花	Relatively large	Partially revealed	5	Spring	30-40d	Yellowish green	Green	Evergreen and colorfast	Loose	General
B12	Rhododendron ‘Jinyang No. 9’	Jinhua City, China	Funnelform	Pink	Double-petal flower	6~7	floriferous	Partially revealed	2~3	Spring	30-40d	Yellowish green	Green	Evergreen and colorfast	Tightly	General
B13	Rhododendron pulchurum ‘YuDaTaoHua’	Japan	Funnelform	Red pink chimera	Sleeve-petal flower	6~7	Less flowers	Partially revealed	2	Spring	20-25d	Yellowish green	Green	Evergreen and colorfast	Tightly	General
B14	Rhododendron ‘Hongyang’	Jinhua City, China	Funnelform	Bright pink	Double-petal flower	5~6	Relatively large	Partially revealed	3	Spring	25-30d	Yellowish green	Green	Evergreen and colorfast	Tightly	Weak
B15	Rhododendron ‘Fengmei No. 1’	Jinhua City, China	Rose-shaped	Pink	Double-petal flower	3~4	Less flowers	Partially revealed	1~2	Spring	30-40d	Yellowish green	Green	Evergreen and colorfast	Tightly	Weak
B16	Rhododendron pulchurum ‘Xiaotaohong’	Jinhua City, China	Semi-double	Dark moderate red	Sleeve-petal flower	4~5	Relatively large	Partially revealed	2~4	Spring	30-40d	Yellowish green	Green	Evergreen and colorfast	Tightly	General
B17	Rhododendron ‘Shanlu’	America	Funnelform	Light grayish cyan	Single-petal flower	5~6	Relatively large	Fully revealed	10~15	Spring	20-25d	Yellowish green	Green	落叶	Loose	Weak
B18	Rhododendron ‘Chuixiao’	Jinhua City, China	Funnelform	Mauve	Double-petal flower	5~6	Less flowers	Partially revealed	2~3	Spring	25-30d	Yellowish green	Green	Evergreen and colorfast	Tightly	Weak
B19	Rhododendron ‘Changchun No. 4’	Jinhua City, China	Funnelform	Soft pink	Double-petal flower	6~7	Less flowers	Partially revealed	3~5	Spring	60-75d	Yellowish green	Green	Evergreen and colorfast	Tightly	General
B20	Rhododendron ‘Ruixue’	Jinhua City, China	Funnelform	White	Sleeve-petal flower	3~4	floriferous	Partially revealed	3~6	Spring	15-25d	Yellowish green	Green	Evergreen and colorfast	Compact	Weak
B21	Rhododendron ‘Shengchun No. 4’	Jinhua City, China	Funnelform	Slightly desaturated pink	Double-petal flower	5~6	Less flowers	Partially revealed	2~3	Spring	20-25d	Yellowish green	Green	Evergreen and colorfast	Loose	General
B22	Rhododendron ‘Huanjing’	Jinhua City, China	Funnelform	Very soft violet	Single-petal flower	5~6	Relatively large	Mostly revealed	3	Spring	10-15d	Yellowish green	Green	Evergreen and colorfast	Compact	General
B23	Rhododendron ‘Kunlunyu’	Jinhua City, China	Funnelform	Light grayish pink	Single-petal flower	5~6	Relatively large	Partially revealed	2~3	Spring	20-25d	Yellowish green	Green	Evergreen and colorfast	Loose	General
B24	Rhododendron ‘Yinhong Chunjuan’	Jinhua City, China	Semi-double	Pink with purple tones	Sleeve-petal flower	4~5	Sporadic flowering	Minor exposure	4~5	Spring	20-25d	Yellowish green	Green	Evergreen, changing color in fall and winter	Loose	Strong
